# Supplementary material for: Chlamydia trachomatis infection among patients attending sexual and reproductive health clinics: A cross-sectional study in Bao'an District, Shenzhen, China
Source: PLoS One. 2019 Feb 19;14(2):e0212292. doi: 10.1371/journal.pone.0212292 (PMC6380618; doi:10.1371/journal.pone.0212292)
Supplement: S1 Questionnaires — (DOCX). CT prevalence survey questionnaires in Chinese. (DOCX). (ZIP) [file pone.0212292.s001.zip]

Archive with 3 entries (2 files):
- Supporting Information/
- Supporting Information/Supporting Information-Survey questions in Chinese.docx
- Supporting Information/Supporting Information-Survey questions in English.docx
